# Supplementary material for: Activation of the Dormant Secondary Metabolite Production by Introducing Gentamicin-Resistance in a Marine-Derived Penicillium purpurogenum G59
Source: Mar Drugs. 2012 Mar 2;10(3):559–82. doi: 10.3390/md10030559 (PMC3347015; doi:10.3390/md10030559)
Supplement: Supplementary File 1: — ZIP-Document (ZIP, 1158 KB) [file marinedrugs-10-00559-s001.zip]

Archive with 2 entries (2 files):
- marinedrugs-13100-supplementary/marinedrugs-13100-Supplementary Data S2 - TLC and HPLC anyalysis for Compounds 1-7.pdf
- marinedrugs-13100-supplementary/Supplementary Data S1 - TLC and HPLC analysis of EtOAc Extracts from G59 and Nine Mutants.pdf
